# Supplementary material for: Human milk cortisol and immune factors over the first three postnatal months: Relations to maternal psychosocial distress
Source: PLoS One. 2020 May 21;15(5):e0233554. doi: 10.1371/journal.pone.0233554 (PMC7241837; doi:10.1371/journal.pone.0233554)
Supplement: S1 File — (XLSX) [file pone.0233554.s005.xlsx]

## Sheet: Hoja1
Sample ID	IDparticipant	Time (1=week2; 2=week6; 3=week12)	Collection Time (hour)	Time elapsed between waking up and milk sampling (min)	Cortisol (ug/dL)	IgA (mg/L)	IgGt (mg/L)	IgM (mg/L)	IL1b (ng/L)	IL6 (ng/L)	IL12 (p70) (ng/L)	IFN γ (ng/L)	TNFa (ng/L)	IL2 (ng/L)	IL4 (ng/L)	IL10 (ng/L)	IL13 (ng/L)	IL17 (ng/L)	IL8 (ng/L)	MCP1 (ng/L)	MIP1b (ng/L)	GROa (ng/L)	IL5 (ng/L)	IL7 (ng/L)	GCSF (ng/L)	GMCSF (ng/L)	EGF (ug/L)	TGFB2 (ug/L)
009m1	9	1			7.93	1076.6	85.9134	72.0438	2.01	8.19			2.94						82.97	140.21	68.07	2251.96					3.59683	1.80655
009m2	9	2			3.42	1067.2	68.6193	37.117	0.08				3.33						53.32	91.13	17.45	2254.39		42.92			2.88893	3.11277
009m3	9	3			5.92	1338.9	66.7233	34.7125	0.2				1		0.19				17.05	54.38	20.06	6839.07		120.19	2.17		3.23409	1.70233
013m1	13	1	7	0	4.5	682.725	65.3807	52.6689	57.78	5.47			8.55						159.24	107.08	116.5	3436.12					3.26464	1.70148
013m2	13	2	6	0	39.11	420.302	18.4854	14.0165					1.77						5.39			148.4					2.50566	0.96531
013m3	13	3	6	0	4.65	496.123	41.8704	25.3775					4.92						12.49		1.44	766.74					2.39182	0.96108
015m1	15	1	7.67	10	5.96	1371.3	23.767	21.439	0.08				0.26						2.09	9.54	0.06	365.98					3.29925	0.78703
015m2	15	2	8.17	55	10.73	961.305	20.6959	8.22244											2.38			96.52					2.67453	1.02365
015m3	15	3	7.75	60	2.68	1676.5	30.7249	10.6679											3.52			47.52		5.35			3.21983	2.69264
016m1	16	1			9.6	1559.8	38.011	52.2034					1.77						2.09		1.01	248.19					2.35785	0.71122
016m2	16	2			6.62	1636	49.187	27.6743	11.76	6.05			3.33						72.66		42.35	337.5		7.83			2.27885	0.71817
016m3	16	3			16.96	1258.6	61.8865	15.6886	0.38									1.01	3.42			516.81		19.54			1.09916	0.36699
018m1	18	1	7.17	5	4.96	2712.2	61.0771	112.423	5.71				1.38						618.04	176.54	208.28	3917.05		15.16	1.51		5.75639	1.56653
018m2	18	2	8.33	20	12.79	1175.2	45.3873	22.2578					2.16						10.24	33.34	5.75	668.52		11.82			3.9787	1.93011
018m3	18	3	6.5	-130	10.61	826.624	54.7547	18.0731	3.22				1.77						177.9	32.71	67.8	409.39		7.83			4.19264	2.07054
022m1	22	1	11	90	2.98	2132.4	47.6968	47.437	0.14				3.33						11.04	125.95	28.38	6981.23		59.85			3.47646	1.09564
022m2	22	2	9	120	21.27	1794.3	52.7756	18.3467											6.91	89.29	4.56	731.11					3.9804	1.82602
022m3	22	3	9	120	3.77	2152.9	48.2335	12.4803	0.11										9.27	39.44	1.4	415.81					2.67453	3.67585
023m1	23	1	6.5	4	6.38	1492.5	80.6586	233.327	1.14	28.35			6.34						15.63	4217.46	21.93	1511.36	0.23				3.37256	3.39761
023m2	23	2	7.37	2	4.93	821.506	53.1716	130.382											9.25	73.8	4.13	628.45	0.65				3.31962	2.11335
023m3	23	3	6.33	5	9.11	886.274	39.5822	92.2756					1.3						14.43	22.49	6.14	5707.38	2.16	82.87	1.39		2.04601	3.30147
025m1	25	1	8.25	15	6.8	2794.4	45.4629	39.6918	0.4	9.02			0.59						39.37	325.22	40.36	16383.2	0.65	133.96			4.3693	1.64624
025m2	25	2	10	120	3.8	2781.6	59.0461	22.1971		0.67							0.5		16.35	181.47	15.67	16013	3.69	151.76			4.29488	2.23034
025m3	25	3	7.5	30	15.17	2625.6	51.3866	7.66238											9.34		3.92	484.39	1.72				4.5767	0.93433
029m1	29	1	13.5	300	2.92	1917.6	56.041	79.4741	0.24	23.23									13.95	945.44	27.54	21541.6	2.37	174.93			5.9143	2.69267
029m2	29	2	14	300	2.14	1373.9	43.7392	35.2617	0.81	3.46			1.3				0.15		19.49	7.13	25.28	7193.96	1.29	136.24			5.44466	1.56751
029m3	29	3	15	390	3.39	1469.5	36.8485	21.0192					1.3						17.69		8.07	1079.09	0.03				4.73066	2.79728
031m1	31	1	7	0	4.17	771.26	46.7927	56.8404		4.99							0.34		11.18	1581.23	13.46	3834.5	1.94				5.0379	2.72029
031m2	31	2	8.17	10	7.15	538.962	33.3408	18.2926							0.18				5.94	25.1	9.07	9798.83	3.25	52.73			3.56218	0.84202
031m3	31	3	6	0	18.55	1144.4	57.2777	39.9295	0.04		0.46		11.47						40.88	49.46	3.6	458.64	0.86				5.49271	2.43553
033m1	33	1	8.25	45	35.75	1075.6	33.1605	30.4523	8.38	18.63	0.46								75.51	298.77	52.16	975.54	1.08				6.90662	1.33802
033m2	33	2	7.42	10	31.61	1011.9	35.3929	13.6357											13.39	116.97	4.34	140.81	1.08				7.65196	0.81621
033m3	33	3	8	5	7.37	839.853	34.5114	9.55533											14.11	42.4	3.5	1059.53					7.53508	0.68233
034m1	34	1	10.5	120	6.92	2035.3	43.2367	28.9936				9.93		0.47					6.92	11.48	3.98	536.02	1.94				3.74627	0.328
034m2	34	2	8.5	0	18.57	1360.5	37.6925	19.9072	0.24				12.95			6.94	1.83		21.05	80.07	5.11	321.15	1.08	14.09	1.39		3.89219	0.42068
034m3	34	3	10	60	8.62	1021.2	44.9959	17.199											11.34	4.2	2.6	141.18	0.65				3.72686	0.68129
039m1	39	1	10.25	45		2798.5	50.0153	256											13.22	400.95	20.7	33273.4	0.03	145.19			8.6638	1.68259
039m2	39	2			3.73	2055.7	36.3455	92.6948											6.21	11.05	8.44	14914.2	0.65	100.19			5.8701	1.05478
039m3	39	3			64.2	1555.9	45.391	107.571											34.67	34.76	2.77	192.13	1.94				7.41319	2.55273
040m1	40	1	8.28	2	2.64	435.213	58.4439	23.5602											11.01	21.98	5.99	2126.75	0.65				5.63524	1.48816
040m2	40	2	11	345	2.8	590.892	56.7318	23.1824	0.08	11.92									31.94	19.7	14.19	4628.54	1.08	16.83	9.33		4.52401	1.73604
040m3	40	3			6.15	652.445	49.5466	19.4555								2.15			15.47	3.37	7.7	2040.04	0.44		8.15		4.97338	2.81827
045m1	45	1	7.25	15	3.65	2217.8	47.1883	256.578		15.74			3.44						36.94	3502.05	18.47	2270.78	0.86	85.63			6.86426	2.99744
045m2	45	2	8.25	45	16.02	1097.1	34.0434	59.0821											16.19	13.49	1.61	310.56	0.65				5.17042	0.51775
045m3	45	3	5.25	15	9.91	2051.8	35.267	38.3308							0.22				19.18	36.49	2.24	1432.38	1.08				6.37753	1.36935
050m1	50	1	9.75		7.74	2043.1	145.626	156.956	0.36	129.21			9.26						132.55	13404.5	38.96	26709.8		475.48			9.19064	9.75736
050m2	50	2	8.17	10	12.34	1274.5	139.774	40.5574		17.53		2.84			0.59				81.19	629.1	17.73	8186.18	2.81	32.73			7.64216	2.00652
050m3	50	3	11	180	6.55	1730.9	190.528	44.7647	0.89	13.58		22.14	4.52		2.27		0.88	20.06	1886.24	954.06	35.22	4095.13		18.14	4.7		8.26552	3.02371
053m1	53	1	9	74	10.74	1908.3	57.2049	101.477	13.49	222.68	4.36		21.8						197.9	4606.21	297.65	8857.61		253.83	24.43		8.24118	11.7178
053m2	53	2			2.57	1644.2	32.5834	42.8302	0.65	4.49			4.12						48.12	194.75	14.95	991.93		11.82	0.1		7.1894	3.16117
053m3	53	3	10	150	6.45	1681.2	19.3274	16.863	0.05				3.33					4.88	4.15		0.48	212.32		53.75	0.83		8.14443	0.511
054m1	54	1	9	10	9.85	1676.2	110.259	263.71	5.43	26.16			6.12						458.98	267.63	92.9	94.68			1.51		5.15216	2.70834
054m2	54	2	9.5	60	12.88	1303	62.4153	84.7586	0.92	39.51			2.94						32.94	311.01	10.36	1038.97			0.1		4.91681	2.61305
054m3	54	3	9	30	16.84	1195.8	45.5348	47.312	0.29				0.63						7.72			221.81					3.78026	2.16214
067m1	67	1	14	240	3.9	224.83	67.1949	39.5585	0.17	3.99			1						8.31	433.72	8.24	12023.6		90.68			2.38334	1.92651
067m2	67	2	16	405	2.06	408.282	60.7281	39.792					2.16						8.43	110.14	1.44	1720.49		15.16	0.1		2.87251	2.45544
067m3	67	3	14	420	4.52	390.76	41.9986	64.472					1.38						9.93	51.4		920.98			0.83		2.28957	2.73718
069m1	69	1	6.25	15	14.82	3062.8	34.6014	58.0608	0.05				0.63						6.06	51.4	5.66	4023.81		79.02	1.51		3.09753	2.52791
069m2	69	2	7.5	20	17.52	1938.7	29.6711	17.2915					0.26						3.32		1.14	454.22			0.83		2.3897	1.21497
069m3	69	3	7.27		26.19	2701.7	51.6936	10.3195					5.32						8.43			659.9					2.35147	0.90478
070m1	70	1		0	2.13	1575.3	37.2257	52.0869											3.22	123.21	2.29	228.84			0.1		4.445	3.25508
070m2	70	2			3.01	881.194	32.6917	16.6551	0.05				1.38						4.25	59.68	2.59	835.34		11.82			2.66209	1.61543
070m3	70	3			6.24	1055.6	31.8613	10.9803					1.38						3.16			365.16					2.69732	1.32006
071m1	71	1	10.5	60	5.95	556.753	23.8349	22.8575	0.65	9.69			2.94						155.76	680.18	97.07	8648.05		112.42	3.77		3.68677	2.16382
071m2	71	2	9.5	60	7.29	881.841	30.7765	37.005	0.11	8.19			3.33						25.02	453.76	19.21	6244.59		119.17	4.39		5.00038	2.11768
071m3	71	3	8.58	5	7.61	609.814	19.9706	14.2835					6.93		0.05				17.86	0.45	0.73	923.71					4.30575	0.82069
076m1	76	1	11	90	3.05	1565.7	29.9069	312.629	0.05				1.38						25.81	542.18	34.21	4645.22		213.69	4.7		10.2542	9.87975
076m2	76	2	6.5	30	1.66	1314.8	26.0986	75.9343	1.25				2.16						62.97	118.12	41.47	6379.17		119.17	11.9		5.23229	3.91733
076m3	76	3	7.17	10	17.87	749.793	16.2387	33.0593	0.05										10.24		1.53	899.51			0.83		5.35234	1.00992
077m1	77	1	8.83	15	20.86	1715	48.772	25.7716	0.02										8.79	46.96	5.92	603.74			0.1		5.45533	1.34743
077m2	77	2	9	30	8.79	2342.9	40.1688	14.5212											7.78	23.77	4.52	479.03			1.17		4.82282	1.77168
077m3	77	3	9.5	15	9.56	2680.9	38.6797	10.8434					0.63						7.49		2.13	316.79			0.1		5.08903	1.93881
080m1	80	1	8	30	2.28	1358.9	77.6644	94.8892	0.11				1.38						3.99	50.3	3.33	589.2		23.43			3.87557	2.38988
080m2	80	2	6.75	15	7.09	1564.7	74.7681	58.0895					0.63						3.88		0.31	635.86			0.1		4.93212	1.50619
080m3	80	3	7.67	10	18.68	1667.7	62.195	51.1284					1.38						6.97			141.95					4.89923	0.72678
087m1	87	1	7.75	75	39.87	2016.3	31.9155	68.6825	3.34										1.76		2.01	275.91		1.87			7.34528	0.78266
087m2	87	2	7.5	30	12.98	1256.5	56.9865	18.8603	1.28				1.38						73.27		13.87	219.42					6.23995	0.45077
087m3	87	3	6.83	20	36.04	1101.5	41.1375	23.4951	0.11										3.73		0.91	106.66					5.34551	0.20859
088m1	88	1	7.5	45	11.15	1881.1	33.2326	81.7565	2.28				2.16						2.62		1.57	1108.47					4.4832	2.17387
088m2	88	2	7.42	10	12.21	1777.5	30.36	29.1154											1.63			120.81					4.03665	0.74111
088m3	88	3	5.52	7	4.66	1815.2	31.1564	29.5261									0.8		7.25		4.04	3421.68		154.79	1.84		1.58689	2.56802
089m1	89	1	6.08	5	26.51	2101.9	53.8098	78.3964	0.98	3.2			0.63						30.19	345.19	14.4	661.51					8.84523	3.67435
089m2	89	2	8	30	34.19	482.707	47.8899	30.7857	2.46				2.16						8.07	34.59	5.62	728.84					5.60357	1.02413
089m3	89	3	7.5	28	33.08	1326.3	40.6173	25.5717	0.02				1.38						5.55	12.25	5.82	3645.97	0.26	58.36	2.81		5.648	1.7171
091m1	91	1	8.5	30	4.98	567.362	21.9594	39.8031	0.29				0.63						8.73	27.52	6.34	3472.56		68.42	1.51		3.79745	3.14927
091m2	91	2	7.25	45	3.52	1083.6	26.7027	20.9411	0.11				1						14.54	24.12	4.21	2462.34		11.82	3.45		3.23409	3.48638
091m3	91	3	8.75	30	3.82	846.926	27.397	16.9897	0.05				3.73						8.61		3.8	3763.87		85.27	9.54		2.73868	2.57133
095m1	95	1	9	30	4.22	1812.2	23.5389	203.843	0.85	11.05							0.67		25.3	239.35	4.36	550.36					4.49595	0.61098
095m2	95	2	6.5	30	7.78	1808.3	33.3768	112.993	0.31										4.5			26.65					3.9911	0.12513
095m3	95	3	7.75	15	19.58	1185.3	27.4335	38.1568	0.31	0.84		7.58			0.82	1.11	0.21	3.61	15.74	9.08	3.66	2059.52		49.26			3.70929	0.29467
100m1	100	1	8.42	5	10.65	3176.3	97.374	100.931	48.84	78.55			8.89				0.4		357.43	542.2	209.46	1527.15		18.34	304.24		5.75639	5.58655
100m2	100	2	9.25	165	9.62	3361.8	92.9142	45.2902	0.7	10.51			0.77	4.81			0.26		59.6	123.47	17.46	1137.78					3.67245	1.448
100m3	100	3	16.5	510	3.82	3086.8	92.9735	26.4265	7.87	9.51		4.51	0.49		0.47		0.62		292.43	53.75	39.5	1132.57		94.63	3.27		3.83032	2.14663
104m1	104	1	6	60	5.79	875.479	49.8114	83.3273	3.49	20.82		3.37	5.66	1.36	0.39	1.38	0.01		112.56	1210.67	32.75	2677.39	0.29	49.26	0.35		5.16939	2.70349
104m2	104	2	12	270	3.58	1206.7	69.9637	92.8525	0.51	13.69			4.71			3.76	0.12		58.93	1402.95	43.91	8371.74	1.37	220.47	4.41		6.02791	3.75745
104m3	104	3	10	105	2.85	2627.6	106.409	131.216	0.8	9.23			1.94				0.21		92.24	448.72	15.31	1893.79	1.93	18.34	3.96		9.20439	6.38073
106m1	106	1	6.83	5	22.72	1761.8	44.0003	58.6748	0.34	3.09			0.77				0.12		15.35		32.2	4119.7		142.71	2.3		5.50836	2.35306
106m2	106	2	14	480	1.97	1509	34.1786	21.268	0.58								0.07		5.35		1.51	249.01					4.19682	1.20244
106m3	106	3	15.5	480	4.17	2229.8	54.7082	16.6271	0.31										16.92		2.63	666.28		75.26	4.18		4.54919	1.92346
113m1	113	1	7.33	5	4.04	2430.2	64.0495	31.4707	0.41										34.47	82.51	6.16	544.65					6.57028	0.6119
113m2	113	2	8.05	3	6.52	1694.5	43.6042	15.8043	0.41										16.72		0.66	171.17					6.75876	0.49874
113m3	113	3	11.5	210	6.54	1684.9	65.3285	11.9077	0.36						0.01			0.42	62.21	5.84	4.29	165.19	0.76				4.59407	0.87773
115m1	115	1	4.17	5	1.71	2510.6	50.5241	93.1316	2.86	19.23							0.12		107.77	700.81	73.08	326.91					5.2293	6.57317
115m2	115	2	5.25	20	14.25	1447.8	43.0021	28.6949	0.66				1.06						7.32		2.74	548.89					4.4858	1.05861
115m3	115	3	4.83	10	4.65	1397.7	64.2892	28.2319	0.41	2.64							0.58		40.44	34.3	2.77	946.75	0.76		3.73		5.62283	9.20219
117m1	117	1	5.75	15	9.3	1958	52.1082	181.141	0.53								0.49		13.27	121.25	4.78	153.49					5.81038	2.40813
117m2	117	2	7.08	25	12.66	2007.4	35.5512	100.151	0.68				4.08				0.31		7.94		1.66	124.46	1.18		0.68		4.11718	0.78392
117m3	117	3	6.25	20	13.64	1432.7	46.3123	81.8564	0.39								0.01		7.42		1.73	142.52					4.6419	0.59753
118m1	118	1	7	60	9.91	2081.9	44.6497	78.0772	0.56	7.84			1.35				0.21		54.1	230.65	39.98	5607.87	0.54	279.97	1.26		5.83934	4.14728
118m2	118	2	9.5	10	4.79	1965.4	86.147	79.0895	24.69	2.75		2.13	7.58						128.53	40.64	36.51	342.67					7.35259	0.62663
118m3	118	3	7.83	55	19.94	1605.3	52.7262	42.8959	4.66	1.53		9.47	2.84						138.48	10.66	32.42	4301.26		184.52	2.79		3.99652	4.04679
119m1	119	1	8.5	5	5.85	1729.8	122.336	161.693	0.8	7.27			2.84				0.4		23.46	480.99	3.45	626.18	2.29				5.74198	3.88074
119m2	119	2	4.67	10	3.06	1418	122.177	64.7621	1.26										109.57		7.09	460.41					6.82849	0.70486
119m3	119	3	23	-270	1.43	1677	108.036	59.5233	0.27								0.58		25.3	0.55	1.29	574.78		83.52			3.35421	0.84441
122m1	122	1	11.5	210	2.55	1449	61.4804	61.9378	0.31				2.54				0.12		20.83	176.85	4.53	434.76	1.28				8.3205	2.22801
122m2	122	2	9.5	180	2.93	1243.9	47.3098	31.3756	0.31	3.2			2.54				0.4		14.95	376.95	2.49	332.15	2.02				5.51898	4.00018
122m3	122	3	7	30	8.28	701.378	27.278	15.072	0.39				1.94				0.01		11.37	15.67		84.26	1.28				4.54492	0.89549
124m1	124	1	8.33	5	4.3	801.412	75.1758	99.3599	0.56	1.4			2.84				0.21		8.04	249.82	13.44	3581.01	1.47	59.14			4.36593	2.06022
124m2	124	2	8.5	15	14.32	1106.4	42.5425	56.6086	0.36	0.51			1.94						9.46	13.38	2.52	875.21	0.87				3.63095	1.69837
124m3	124	3	8	15	12.08	608.974	74.1563	29.1376	0.51				3.77				0.01		7.32			127.1	0.42				3.19868	0.45186
125m1	125	1	9.5	10	3.89	2103.2	40.1954	31.3994	0.27	1.53			2.54						6.81	54.43		1012.57	2.02				5.83487	1.22845
125m2	125	2	8.08	10	14.15	1438.6	7.74912	38.1861	0.17				1.06						7.01			251.92	0.42				5.09995	0.56558
125m3	125	3	6.67	10	12.79	1618	9.62559	44.5467	0.66				2.84	0.93			0.01		10.77			186.41	0.65				6.02362	0.4631
130m1	130	1	9.5	210	4.91	3102	252.619	78.7229	0.78	14.13			5.34				0.01		18.69	759.99	40.2	5455.48	1.66	131.18	1.26		5.1878	3.68385
130m2	130	2	7.83	65	10.32	2672.3	113.092	76.9024	1.03				3.77	2	0.07		0.35		8.65		2.13	844.93	1.47				5.28315	0.71675
130m3	130	3	8.5	90	8.56	1979.1	76.4425	74.4394	3.02	3.86	0.41		3.77			0.53	1.18		21.42	81.52	14.57	6404.52	1.47	206.34	3.27		5.05753	1.71061
131m1	131	1	18	7200	2.55	1120.3	27.9674	54.0658	0.34				2.54						4.4	1.51		238.84	2.02				6.68849	0.16836
131m2	131	2	17.25	645	28.87	1147.6	15.4419	42.1701	1.64	15.42			4.71						576.19	58.17	140.42	782.5			0.68		4.03487	0.58866
131m3	131	3	8.33	70	2.4	1198	17.2497	57.9551	1.97	5.61			6.62						139.6	23.86	27.96	361.04	0.87				3.58585	0.99539
135m1	135	1	6.5	20	28.41	1569.5	160.143	55.8109	1	5.41			2.54		0.43		0.01		12.97	316.28	10.46	1016.41	2.02				4.51702	3.34111
135m2	135	2	7.25	15	21.12	791.405	66.3668	81.7246	0.36	1.92			3.15						17.8	174.08	14.24	4510.03	2.71	123.24	0.68		4.24359	3.54328
135m3	135	3	7	5	28.88	806.69	38.9476	45.5286	0.7	0.84			3.77				0.4		26.56		5.99	7041.17	1.28	132.89	3.27		3.9679	1.28012
138m1	138	1	8.5	0	8.43	1426.9	52.8585	64.7288	0.85				3.46				0.31		34.47	7.07	5.82	401.19	0.87				8.64416	0.97812
138m2	138	2	8.5	0	6.96	986.068	19.2308	42.2493	0.51				2.24						7.73			733.41	1.28				5.87521	1.97269
138m3	138	3	8.25	25	10.32	858.654	16.7095	54.6209	1.16				4.08				0.12		10.27			594.97	1.66				4.78971	2.28256
140m1	140	1	7	0	7.36	2476.5	143.911	54.7002	0.31	13.43			6.94				0.84		41.78	1103.07	44.17	4070.56	3.21	134.57	1.26		6.35149	4.05421
140m2	140	2	9.5	5	19	1730.8	58.4425	55.3031	0.63	4.59			5.02				0.93		27.62	255.78	15.31	6978.01	2.71	176.25	1.26		5.16227	2.69413
140m3	140	3	4.75	15	11.31	1174.9	37.3132	44.9427	0.36	1.53			4.71			0.62	1.1		22.68	78.88	5.75	5655.6	0.87	205.22			4.5327	2.68545
146m1	146	1	8	60	7.53	1261.2	89.6844	60.6439	0.51				3.77				0.31		3.65		7.74	4012.39	1.47				8.81384	0.35373
146m2	146	2	10	120	9.53	773.532	44.2542	54.8588	0.27								0.07		2.67			174.39	1.28				6.34408	0.27704
146m3	146	3	8.33	35	9.8	800.242	50.5064	61.09	0.17				0.77			0.03	0.17		9.36			409.18	0.42				9.85109	2.18283
150m1	150	1	8.5	60	3.76	1062.6	64.0169	94.7338	0.46				2.54						5.77		2.59	516.23	2.37				5.74417	0.67642
150m2	150	2	9.5	300	8.66	1026.9	47.2165	84.7076	0.36				3.77				0.21		5.87			181.26	1.84				5.69399	1.29901
150m3	150	3	10.58	5	22.87	1403.4	38.4402	74.9086	0.31				1.94						14.46	18.69		172.98	2.2				5.95001	4.57057
151m1	151	1	7.92	10	11.62	775.251	93.0746	89.4916	0.51	7.74			3.77			0.03			53.81	343.39	14.71	5930.25	1.84	132.04			6.87769	1.31596
151m2	151	2	6.5	5	9.61	537.04	29.0454	74.1483	0.66				1.35				0.26		22.97		0.39	120.89	0.87				5.28114	0.32277
151m3	151	3	6.83	5	18.43	669.363	25.8263	62.9238	0.46	0.84			4.39						49.58	156.44	1.18	441.85	1.28				4.37784	2.21856
157m1	157	1	7.5	30	2.92	467.003	159.332	42.7407	0.39	2.4			3.15						6.08	171.61	4.81	1687.13		86.1			7.08801	2.3077
157m2	157	2	5.5	0	22.85	278.897	54.1433	23.0058	0.41				5.02						1.88			176.69	0.87				3.85627	0.77363
157m3	157	3	6	90	25.25	651.139	69.1148	46.3994	0.66				3.15				0.31		18.69			272.12	1.66				4.99832	1.17901
161m1	161	1	6.25	15	35.66	572.524	35.1235	48.236	0.31				1.35				0.21		5.03	92.32	2.34	234.15	1.47				5.50431	3.33972
161m2	161	2	7.5		23.83	738.82	18.8545	41.2345	0.22				2.24						9.36			220.12	1.66				7.0141	2.54032
161m3	161	3	6	15	36.1	613.544	15.9479	40.1716	0.17				3.15						13.57	19.81		498.62	0.87				5.53789	4.41051

## Sheet: Hoja 2
IDparticipant	Age mother	Educational background	Postnatal stress (RawScore)	Postnatal stress (Group) (0=low, 1=medium, 2=high)	Postnatal general anxiety (RawScore)	Postnatal general anxiety (Group) (0=low, 1=medium, 2=high)	Postnatal depressive symptoms (RawScore)	Postnatal depressive symptoms (Group) (0=low, 1=medium, 2=high)	Infant gender (0=boy, 1=girl)	Gestational age at birth (weeks)	Distress Group
009	25	3	2	1	24	0	2	1	1	40.86	LOW
013	28	6	2	1	27	1	2	2	1	40	LOW
015	29	7	2.4	2	35	2	11	2	0	39	HIGH
016	31	6	1.86	0	27	1	5	1	0	41.86
018	34	7	1.8	0	30	1	5	1	0	40.14
022		7	1.86	0	25	0	0	2	0	40.29	LOW
023	30	7	2.1	1	27	1	5	0	1	40.86
025	27	7	2.14	1	27	1	1	2	1	41.14	LOW
029	32	7	2	1	30	1	4	1	1	37.57
031	30	7	1	0	21	0	2	0	1	40.14	LOW
033	31	7	1.83	0	21	0	4	2	1	40.14
034	33	6	2.5	2	33	2	2	2	0	35.57
039	37	7	2.43	2	31	1	8	2	1	39.86	HIGH
040	37	3	2.5	2	24	0	0	0	0	38.14
045	40	7	2.06	1	25	0	6	2	1	40.86
050	35	8	2.8	2	27	1	9	2	0	38.71
053	36	7	2.67	2	32	2	13	2	1	38.86	HIGH
054	29	6	2.2	1	22	0	2	0	1	40.71	LOW
067	32	8	2.5	2	44	2	10	2	0	41.71	HIGH
069	30	3	1.75	0	26	1	2	2	0	41.14	LOW
070	35	6	2.22	1	22	0	3	1	1	36.71
071	31	6	2.33	2	27	1	0	1	0	40
076	36	7	2	1	24	0	0	0	1	36.71	LOW
077	28	3	1.5	0	38	2	3	1	1	41.14
080	31	7	3	2	22	0	3	1	1	36.29
087	40	6	2.33	2	41	2	4	2	1	40.14	HIGH
088	34	7	2	1	23	0	0	0	0	40.14	LOW
089	29	3	1.67	0	32	2	8	0	0	41.14
091	30	6	2.75	2	23	0	1	0	1	39.71
095	36	3	1.5	0	24	0	0	0	0	38.14	LOW
100	33	7	2.4	2	42	2	5	1	0	40.71	HIGH
104	35	3	2	1	31	1	3	0	0	41.14
106	28	7	2.33	2	32	2	5	1	1	40.29	HIGH
113	33	6	2.33	2	27	1	3	0	1	38.71
115	30	6	1.5	0	21	0	0	0	0	41.71	LOW
117	30	7	2.55	2	38	2	8	2	0	40.14	HIGH
118	39	6	3.19	2	43	2	12	2	0	37	HIGH
119	26	6	2.67	2	22	0	1	2	0	40.71
122	30	7	2.27	1	26	1	7	1	1	41.29
124	29	7	2.33	2	20	0	4	1	0	42.14
125	26	6	2.13	1	31	1	2	0	1	39.43
130	30	7	2.75	2	32	2	20	2	0	41	HIGH
131	38	7	2.14	1	29	1	0	0	1	36.57
135	39	7	1.79	0	33	2	2	0	1	41.86
138	28	6	1.83	0	22	0	6	2	0	37.29
140	31	7	1.6	0	22	0	0	0	1	38.71	LOW
146	30	7	1.67	0	23	0	2	1	0	39.71	LOW
150	29	3	2.83	2	48	2	6	2	1	40	HIGH
151	33	7	2.5	2	49	2	14	2	1	41.57	HIGH
157	33	6	1.5	0	28	1	1	1	0	40.86
161	29	7	2.25	1	32	2	11	2	0	38.86	HIGH
